# Supplementary material for: Reduced microbe abundance in an urban larval development container increases Aedes aegypti susceptibility to Zika virus
Source: PLoS Pathog. 2025 May 19;21(5):e1013154. doi: 10.1371/journal.ppat.1013154 (PMC12121923; doi:10.1371/journal.ppat.1013154)
Supplement: S1 Table — (XLSX) [file ppat.1013154.s014.xlsx]

## Sheet: Sheet1
Supplemental Table 1. Bloodmeal titers, associated ZIKV isolate, and mosquito line organized by figure.
Figure #	Virus	Mosquito Line	Bloodmeal titers (FFU/ml) by Rep	Averaged Bloodmeal titer (Log10 FFU/ml)
Figure 1	ZIKV Dakar 14133 (P1)	KED (g7)	1.74 × 10^7	7.24
Figure 3A	ZIKV Cambodia FSS13025 (P3)	PKT (g12)	Dose I: 1.58 × 10^8; Dose II: 3.35 × 10^7; 8.02 × 10^6; Dose III: 1.54 × 10^6, 4.87 × 10^5, 7.92 × 10^5	8.20, 7.31, 5.97
Figure 3B, Supp. Figure 3	ZIKV Cambodia FSS13025 (P3)	PKT (g12)	1.54 × 10^6, 4.87 × 10^5, 7.92 × 10^5	5.97
Figure 6C	ZIKV Cambodia FSS13025 (P3)	PKT (g14-16)	1.91 × 10^5, 8.00 × 10^4, 1.08 × 10^5, 2.53 × 10^6	5.4
Figure 6D	ZIKV Cambodia FSS13025 (P2)	PKT (g16)	2.11 × 10^6	6.32
Figure 6E	ZIKV Dakar 14133 (P3)	NGO (g11)	3.54 × 10^7	7.55
