# Supplementary material for: Reduced microbe abundance in an urban larval development container increases Aedes aegypti susceptibility to Zika virus
Source: PLoS Pathog. 2025 May 19;21(5):e1013154. doi: 10.1371/journal.ppat.1013154 (PMC12121923; doi:10.1371/journal.ppat.1013154)
Supplement: S2 Table — Generalized location and type of environment for each collection site where containers were placed to gather rainwater. (XLSX) [file ppat.1013154.s015.xlsx]

## Sheet: Sheet1
Supplemental Table 2. Mock oviposition site locations.
Site #	Location
Site 1	Clear Lake City, Houston TX
Site 2	East End, Galveston, TX
Site 3	West End, Galveston, TX
Generalized location and type of environment for each collection site where containers were placed to gather rainwater.
