# Supplementary material for: Reduced microbe abundance in an urban larval development container increases Aedes aegypti susceptibility to Zika virus
Source: PLoS Pathog. 2025 May 19;21(5):e1013154. doi: 10.1371/journal.ppat.1013154 (PMC12121923; doi:10.1371/journal.ppat.1013154)
Supplement: S3 Table — (XLSX) [file ppat.1013154.s016.xlsx]

## Sheet: Figure 1
	Infection Rate
	chi-sq on 2x2 contingency table	Df	chi-square value	P-value
	Container	1	4.332	0.0374
	Dissemination Titers
	unpaired t-test	Df	t	P-value
	Container	9	1.025	0.3319

## Sheet: Figure 3
A
	Dose Response Curve
	nonlinear regression - 3P	Df	R squared	Sum of Squares	Top	Bottom	logEC50
	Coconut	13	0.6695	2960	101.4	45.52	6.602
	Plastic	12	0.1618	2334	101.3	82.25	7.575
B
	Dissemination Rate
	chi-sq on GLM	Df	Deviance Resid.	P-value	Chi-sq on 2x2 contigency table	Df	chi-square value	P-value
	Container	1	20.0658	7.482e-06	Site 1 - Plastic vs. Coconut	1	7.488	0.0062
	Collection Site	2	28.1624	7.667e-07	Site 2 - Plastic vs. Coconut	1	10.301	0.0013
	Container:Collection Site	2	4.9127	0.08575	Site 3 - Plastic vs. Coconut	1	5.959	0.0146

## Sheet: Figure 4
A
	Beta Diversity
	PERMANOVA	F-value	R-squared	P-value
	Container	7.2294	0.075126	0.003
B
	Beta Diversity
	PERMANOVA	F-value	R-squared	P-value	pairwise PERMANOVA	F-value	R-squared	p-value	FDR
	Collection Site	9.8224	0.1825	0.001	Site 1 vs Site 2	10.462	0.15061	0.001	0.0015
					Site 1 vs Site 3	11.591	0.16655	0.001	0.0015
					Site 3 vs Site 2	8.2638	0.12286	0.002	0.002
C
	Beta Diversity
	PERMANOVA	F-value	R-squared	P-value	pairwise PERMANOVA	F-value	R-squared	p-value	FDR
	container type:collection site	11.925	0.41227	0.001	Plastic_Site 3 vs Coco_Site 2	11.094	0.27671	0.001	0.001875
					Plastic_Site 3 vs Plastic_Site 1	14.715	0.30839	0.001	0.001875
					Plastic_Site 3 vs Plastic_Site 2	10.953	0.25499	0.003	0.005
					Plastic_Site 3 vs Coco_Site 1	11.652	0.30146	0.001	0.001875
					Plastic_Site 3 vs Coco_Site 3	10.554	0.27374	0.001	0.001875
					Coco_Site 2 vs Plastic_Site 1	19.948	0.39937	0.001	0.001875
					Coco_Site 2 vs Plastic_Site 2	13.184	0.31253	0.001	0.001875
					Coco_Site 2 vs Coco_Site 1	17.825	0.42618	0.001	0.001875
					Coco_Site 2 vs Coco_Site 3	18.854	0.42993	0.001	0.001875
					Plastic_Site 1 vs Plastic_Site 2	3.9338	0.10651	0.011	0.01375
					Plastic_Site 1 vs Coco_Site 1	7.0573	0.20131	0.005	0.0068182
					Plastic_Site 1 vs Coco_Site 3	2.3273	0.07429	0.101	0.101
					Plastic_Site 2 vs Coco_Site 1	3.9598	0.1279	0.028	0.032308
					Plastic_Site 2 vs Coco_Site 3	2.8884	0.093512	0.057	0.061071
					Coco_Site 1 vs Coco_Site 3	5.7458	0.19988	0.005	0.0068182

## Sheet: Figure 6
	A
	Glycerol Log10 CFU/mL
	One-way ANOVA	Df	F-value	P-value
	Treatment (between columns)	6	F (6, 82) = 101.1	P<0.0001
	Residual (within columns)	82
	Tukey's multiple comparisons test	Mean Diff.	Adjusted P Value
	Coconut Site 1 vs. Plastic Site 1	1.061	<0.0001
	Coconut Site 1 vs. Coconut Site 2	1.134	<0.0001
	Coconut Site 1 vs. Plastic Site 2	2.653	<0.0001
	Coconut Site 1 vs. Coconut Site 3	0.8018	0.0002
	Coconut Site 1 vs. Plastic Site 3	0.5742	0.0155
	Coconut Site 1 vs. Dil. Coconut Site 2	2.6	<0.0001
	Plastic Site 1 vs. Coconut Site 2	0.07328	0.9984
	Plastic Site 1 vs. Plastic Site 2	1.592	<0.0001
	Plastic Site 1 vs. Coconut Site 3	-0.2589	0.7081
	Plastic Site 1 vs. Plastic Site 3	-0.4864	0.0522
	Plastic Site 1 vs. Dil. Coconut Site 2	1.54	<0.0001
	Coconut Site 2 vs. Plastic Site 2	1.519	<0.0001
	Coconut Site 2 vs. Coconut Site 3	-0.3322	0.2188
	Coconut Site 2 vs. Plastic Site 3	-0.5597	0.0014
	Coconut Site 2 vs. Dil. Coconut Site 2	1.466	<0.0001
	Plastic Site 2 vs. Coconut Site 3	-1.851	<0.0001
	Plastic Site 2 vs. Plastic Site 3	-2.079	<0.0001
	Plastic Site 2 vs. Dil. Coconut Site 2	-0.05268	0.9996
	Coconut Site 3 vs. Plastic Site 3	-0.2276	0.7969
	Coconut Site 3 vs. Dil. Coconut Site 2	1.799	<0.0001
	Plastic Site 3 vs. Dil. Coconut Site 2	2.026	<0.0001
	B
	Pearsons correlation (Log10 CFU/mL vs. disseminated infection rate
	r	95% confidence interval	R squared	P (two-tailed)
	-0.7761	-0.9296 to -0.3934	0.6024	0.0018
	C
	Disseminated infection Rate (diluted coconut glycerol, PKT CAM)
	chi-sq on GLM	Df	Deviance Resid.	P-value	Chi-sq on 2x2 contigency table	Df	chi-square value	P-value
	Container	2	2.2197	0.3296	Coconut vs Dil. Coconut	1	0.344	0.5577
					Coconut vs Plastic	1	0.094	0.759
					Plastic vs Dil. Coconut	1	0.914	0.339
	D
	Disseminated infection Rate (diluted bamboo glycerol, PKT CAM)
	chi-sq on GLM	Df	Deviance Resid.	P-value	Chi-sq on 2x2 contigency table, one-sided	Df	chi-square value	P-value
	Container	2	3.0074	0.2223	Bamboo vs Dil. Bamboo	1	2.773	0.0479
					Bamboo vs Plastic	1	0.471	0.2463
					Plastic vs Dil. Bamboo	1	1.386	0.1196
	E
	Infection Rate (diluted bamboo glycerol, NGO DAK)
	chi-sq on GLM	Df	Deviance Resid.	P-value	Chi-sq on 2x2 contigency table	Df	chi-square value	P-value
	Container	2	11.546	0.00311	Bamboo vs Dil. Bamboo	1	5.424	0.0199
					Bamboo vs Wagon	1	5.424	0.0199
					Wagon vs Dil. Bamboo	n/a	n/a	n/a

## Sheet: Supp. FIg. 1
A
	Alpha Diversity
	Welch t-test	T-test statistic	P-value
	Container	19.366	1.3485e-07
B
	Beta Diversity
	PERMANOVA	F-value	R-squared	P-value
	Container	40.254	0.77035	0.003

## Sheet: Supp. Fig.2 
	PD50
	One-way ANOVA	Df	F-value	P-value
	Treatment (between columns)	5	F (5, 41) = 0.2987	0.9108
	Residual (within columns)	41
	Tukey's multiple comparisons test	Mean Diff.	Adjusted P Value
	Coconut Site 1 vs. Plastic Site 1	-0.1595	0.994
	Coconut Site 1 vs. Coconut Site 2	0.08725	0.9996
	Coconut Site 1 vs. Plastic Site 2	-0.14	0.9962
	Coconut Site 1 vs. Coconut Site 3	0.08775	0.9996
	Coconut Site 1 vs. Plastic Site 3	0.06	>0.9999
	Plastic Site 1 vs. Coconut Site 2	0.2467	0.9585
	Plastic Site 1 vs. Plastic Site 2	0.01948	>0.9999
	Plastic Site 1 vs. Coconut Site 3	0.2472	0.9582
	Plastic Site 1 vs. Plastic Site 3	0.2195	0.9748
	Coconut Site 2 vs. Plastic Site 2	-0.2273	0.9661
	Coconut Site 2 vs. Coconut Site 3	0.0005	>0.9999
	Coconut Site 2 vs. Plastic Site 3	-0.02725	>0.9999
	Plastic Site 2 vs. Coconut Site 3	0.2277	0.9658
	Plastic Site 2 vs. Plastic Site 3	0.2	0.9805
	Coconut Site 3 vs. Plastic Site 3	-0.02775	>0.9999
		# of total individuals per flask exp 1*	# of total individuals per flask exp 2*
		181	99
		173	89
		170	113
		186	123
		174	133
		188	169
		193	138
		183	136
		190	115
		138	145
		178	173
		167	130
		148	116
		172	143
		179	140
		184	139
		180	131
		194
		181
		198
		193
		125
		135
		153
		177
		236
		178
		173
		144
		169
		* total individuals includes larvae and pupae both dead or alive cumulative for the collection period

## Sheet: Supp. FIg. 3
	Dissemination Titers
	Two-way ANOVA	SS (Type III)	DF	MS	F (DFn, DFd)	P value
	Container	2.13	1	2.13	F (1, 154) = 0.7951	0.374
	Collection Site	0.2062	2	0.1031	F (2, 154) = 0.03848	0.9623
	Interaction	23.07	2	11.54	F (2, 154) = 4.306	0.0151

## Sheet: Suppl. Fig. 4
by container	Beta Diversity
	PERMANOVA	F-value	R-squared	P-value
	Container	6.2337	0.3241	0.001
by site	Beta Diversity
	PERMANOVA	F-value	R-squared	P-value
	Collection Site	3.3937	0.36127	0.007

## Sheet: Supp. Fig. 6
	Alpha Diversity
	ANOVA	F-value	P-value	regular Welch t-tests	t statistic	P-value	FDR
	container type:collection site	1.3199	0.26344	Plastic_Site 3 vs Coco_Site 2	1.3126	0.20005	0.48454
				Plastic_Site 3 vs Plastic_Site 1	1.1695	0.25124	0.48454
				Plastic_Site 3 vs Plastic_Site 2	2.9296	0.0062864	0.094297
				Plastic_Site 3 vs Coco_Site 1	1.445	0.17053	0.48454
				Plastic_Site 3 vs Coco_Site 3	0.10823	0.91503	0.98039
				Coco_Site 2 vs Plastic_Site 1	0.016367	0.98705	0.98705
				Coco_Site 2 vs Plastic_Site 2	1.3544	0.1874	0.48454
				Coco_Site 2 vs Coco_Site 1	0.76299	0.45765	0.6048
				Coco_Site 2 vs Coco_Site 3	-0.74242	0.46705	0.6048
				Plastic_Site 1 vs Plastic_Site 2	1.1534	0.25842	0.48454
				Plastic_Site 1 vs Coco_Site 1	0.72619	0.47786	0.6048
				Plastic_Site 1 vs Coco_Site 3	-0.71204	0.48384	0.6048
				Plastic_Site 2 vs Coco_Site 1	0.12441	0.90287	0.98039
				Plastic_Site 2 vs Coco_Site 3	-1.6422	0.11972	0.48454
				Coco_Site 1 vs Coco_Site 3	-1.165	0.2573	0.48454

## Sheet: Supp. Fig. 7
A
	Beta Diversity
	PERMANOVA	F-value	R-squared	P-value
	Container	4.3861	0.13543	0.005
B
	Beta Diversity
	PERMANOVA	F-value	R-squared	P-value
	Container	6.0432	0.17245	0.001
C
	Beta Diversity
	PERMANOVA	F-value	R-squared	P-value
	Container	11.136	0.28455	0.001
E
	Beta Diversity
	PERMANOVA	F-value	R-squared	P-value	pairwise PERMANOVA	F-value	R-squared	p-value	FDR
	Collection site	16.87	0.4838	0.001	Site 1 vs Site 2	4.7051	0.16391	0.023	0.023
					Site 1 vs Site 3	23.959	0.51021	0.001	0.0015
					Site 3 vs Site 2	24.207	0.49194	0.001	0.0015
F
	Beta Diversity
	PERMANOVA	F-value	R-squared	P-value	pairwise PERMANOVA	F-value	R-squared	p-value	FDR
	Collection site	21.064	0.4623	0.001	Site 1 vs Site 2	5.1557	0.13512	0.001	0.001
					Site 1 vs Site 3	29.889	0.47527	0.001	0.001
					Site 3 vs Site 2	23.822	0.42675	0.001	0.001

[truncated: 4 more sheets: Supp. Fig. 9, Supp. Fig. 10, Supp. Fig. 12, Supp. Fig. 13]
