# Supplementary material for: Reduced microbe abundance in an urban larval development container increases Aedes aegypti susceptibility to Zika virus
Source: PLoS Pathog. 2025 May 19;21(5):e1013154. doi: 10.1371/journal.ppat.1013154 (PMC12121923; doi:10.1371/journal.ppat.1013154)
Supplement: S4 Table — (XLSX) [file ppat.1013154.s017.xlsx]

## Sheet: averaged
		Mean log10 CFU/mL
Container	Site	D0	D2	D4/D5*	D6	D8**
Coconut	Site 1	3.07663	9.69619	7.93613	8.18337	8.92964
Coconut	Site 2	3.23696	9.76235	8.25014	7.88807	8.85787
Coconut	Site 3	3.69763	9.20969	7.21502	8.10767	9.73942
Plastic	Site 1	3.41818	8.61357	8.25129	10.9818	9.08341
Plastic	Site 2	2.11753	7.81014	7.30038	8.38806	8.49187
Plastic	Site 3	4.18114	9.73237	7.65798	8.92762	9.45478
*lost data for D4 on one experiment so repeated for D5
**only one experiment at D8

## Sheet: exp 1
			Day 0			Day 2			Day 4			Day 6			Day 8
Container	Site	Flask	CFU/mL	log10	Mean (log10)	CFU/mL	log10	Mean (log10)	CFU/mL	log10	Mean (log10)	CFU/mL	log10	Mean (log10)	CFU/mL	log10	Mean (log10)
Coconut	Site 1	5	825	2.91645	2.94203	39500000000	10.5966	10.2675	9.03333e+07	7.95585	7.69611	12500000	7.09691	8.02498	1010000000	9.00432	8.92964
		4	866.667	2.93785		x	x		81000000	7.90849		370000000	8.5682		435000000	8.63849
		3	1025	3.01072		20350000000	10.3086		47500000	7.67669		1775000000	9.2492		7200000000	9.85733
		2	800	2.90309		21625000000	10.335		58000000	7.76343		42000000	7.62325		312500000	8.49485
		1	875	2.94201		6760000000	9.82995		15000000	7.17609		3.86667e+07	7.58734		450000000	8.65321
Coconut	Site 2	5	1416.67	3.15127	3.15633	16500000000	10.2175	10.4582	25500000	7.40654	7.83951	62000000	7.79239	7.65206	1450000000	9.16137	8.85787
		4	1150	3.0607		x	x		2.58333e+08	8.41218		3.26667e+07	7.5141		1276000000	9.10585
		3	1483.33	3.17124		49500000000	10.6946		2.68333e+07	7.42867		6.71667e+07	7.82715		1.77833e+08	8.25001
		2	1766.67	3.24715		50500000000	10.7033		8.16667e+07	7.91204		32000000	7.50515		1177500000	9.07096
		1	1416.67	3.15127		16500000000	10.2175		1.09167e+08	8.03809		4.18333e+07	7.62152		502500000	8.70114
Coconut	Site 3	5	2200	3.34242	3.33854	2.38333e+08	8.37718	8.90151	1.92833e+08	8.28518	7.3342	62000000	7.79239	7.65206	5400000000	9.73239	9.73942
		4	2133.33	3.32906		5.73333e+08	8.75841		1.44333e+08	8.15937		3.26667e+07	7.5141		5750000000	9.75967
		3	2220	3.34635		1.66833e+09	9.22228		5500000	6.74036		6.71667e+07	7.82715		5400000000	9.73239
		2	2200	3.34242		2.27667e+09	9.3573		12250000	7.08814		32000000	7.50515		5550000000	9.74429
		1	2150	3.33244		620000000	8.79239		2500000	6.39794		4.18333e+07	7.62152		5350000000	9.72835
Plastic	Site 1	5	1266.67	3.10266	3.22241	5.84542e+08	8.76682	8.88221	23362500	7.36852	7.20488	7.03333e+07	7.84716	8.07449	400000000	8.60206	9.08341
		4	1433.33	3.15635		4.29792e+08	8.63326		6.88333e+06	6.8378		2.42333e+08	8.38441		1750000000	9.24304
		3	2050	3.31175		1.21396e+09	9.0842		22000000	7.34242		57500000	7.75967		1100000000	9.04139
		2	1783.33	3.25123		1.15471e+09	9.06247		26000000	7.41497		3.60833e+08	8.55731		x	x
		1	1950	3.29003		731625000	8.86429		11500000	7.0607		6.66667e+07	7.82391		2800000000	9.44716
Plastic	Site 2	5	50	1.69897	1.74895	14500000	7.16137	7.23871	17000000	7.23045	7.11061	178000000	8.25042	8.26585	222500000	8.34733	8.49187
		4	66.6667	1.82391		32075000	7.50617		1.41542e+07	7.15088		1.37833e+08	8.13935		272500000	8.43537
		3	50	1.69897		21500000	7.33244		4.98333e+06	6.69752		4.06167e+08	8.6087		176500000	8.24674
		2	16.6667	1.22185		4750000	6.67669		6.61667e+06	6.82064		1.90667e+08	8.28027		195000000	8.29003
		1	200	2.30103		32875000	7.51687		4.50333e+07	7.65353		1.12333e+08	8.05051		1380000000	9.13988
Plastic	Site 3	5	6050	3.78176	3.80056	3125000000	9.49485	9.69954	1.18667e+08	8.07433	8.08173	1500000000	9.17609	9.41134	5600000000	9.74819	9.45478
		4	6500	3.81291		3700000000	9.5682		66000000	7.81954		3900000000	9.59106		x	x
		3	6400	3.80618		5775000000	9.76155		2.22167e+08	8.34668		2650000000	9.42325		x	x
		2	6450	3.80956		8450000000	9.92686		1.43667e+08	8.15736		3500000000	9.54407		x	x
		1	6200	3.79239		5575000000	9.74624		102500000	8.01072		2100000000	9.32222		1450000000	9.16137
x = technical issue and no data recorded

## Sheet: exp 2
			Day 0			Day 2			Day 5			Day 6
Container	Site	Flask	CFU/mL	log10	Mean (log10)	CFU/mL	log10	Mean (log10)	CFU/mL	log10	Mean (log10)	CFU/mL	log10	Mean (log10)
Coconut	Site 1	5	2575	3.41078	3.21123	1172500000	9.06911	9.12486			8.17616			8.34177
		4	2050	3.31175		1170000000	9.06819
		3	750	2.87506		697500000	8.84354		5350000000	9.72835		265000000	8.42325
		2	1575	3.19728		1000000000	9		25500000	7.40654		160000000	8.20412
		1	1825	3.26126		4400000000	9.64345		24750000	7.39358		250000000	8.39794
Coconut	Site 2	5	3250	3.51188	3.31759	1145000000	9.05881	9.06649			8.66077			8.12407
		4	1350	3.13033		1027500000	9.01178
		3	1975	3.29557		1182500000	9.0728		152000000	8.18184		65000000	7.81291
		2	1375	3.1383		1177500000	9.07096		7.94833e+08	8.90028		145000000	8.16137
		1	3250	3.51188		1312500000	9.1181		7.94667e+08	8.90018		250000000	8.39794
Coconut	Site 3	5	7750	3.8893	4.05672	3000000000	9.47712	9.51786			7.09584			8.56327
		4	6000	3.77815		3400000000	9.53148
		3	14750	4.16879		4000000000	9.60206		11750000	7.07004		345000000	8.53782
		2	13500	4.13033		2800000000	9.44716		11000000	7.04139		430000000	8.63347
		1	20750	4.31702		3400000000	9.53148		15000000	7.17609		330000000	8.51851
Plastic	Site 1	5	6483.33	3.8118	3.61395	122500000	8.08814	8.34493			9.2977			13.8891
		4	8750	3.94201		527500000	8.72222
		3	2383.33	3.37718		265000000	8.42325		5775000000	9.76155		x	x
		2	1350	3.13033		x	x		950000000	8.97772		75000000000000	13.8751
		1	6433.33	3.80844		140000000	8.14613		1425000000	9.15381		80000000000000	13.9031
Plastic	Site 2	5	200	2.30103	2.48611	1.81333e+08	8.25848	8.38156			7.49016			8.51027
		4	350	2.54407		1.46783e+08	8.16668
		3	200	2.30103		3.23167e+08	8.50943		33750000	7.52827		355000000	8.55023
		2	350	2.54407		1022000000	9.00945		23500000	7.37107		375000000	8.57403
		1	550	2.74036		92000000	7.96379		37250000	7.57113		255000000	8.40654
Plastic	Site 3	5	177167	5.24838	4.56173	5700000000	9.75587	9.7652			7.23423			8.44391
		4	10333.3	4.01424		x	x
		3	28833.3	4.45989		x	x		13500000	7.13033		265000000	8.42325
		2	41333.3	4.6163		x	x		10750000	7.03141		270000000	8.43136
		1	29500	4.46982		5950000000	9.77452		34750000	7.54095		300000000	8.47712
x = technical issue and no data recorded
	flasks not included in culture
